# Supplementary material for: Genome-Wide Association Analysis and Genomic Prediction of Thyroglobulin Plasma Levels
Source: Int J Mol Sci. 2022 Feb 16;23(4):2173. doi: 10.3390/ijms23042173 (PMC8876738; doi:10.3390/ijms23042173)
Supplement: Supplementary file 1 [file ijms-23-02173-s001.zip]

Archive with 2 entries (2 files):
- Supplementary data.pdf
- Supplementary Table S6.pdf
